# Supplementary material for: Three Dimensional Osteometric Analysis of Mandibular Symmetry and Morphological Consistency in Cats
Source: Front Vet Sci. 2018 Jul 12;5:157. doi: 10.3389/fvets.2018.00157 (PMC6052099; doi:10.3389/fvets.2018.00157)
Supplement: Supplementary file 1 [file Data_Sheet_1.XLSX]

## Sheet: Sheet1
			Jaw Width(CP)	Jaw Width (MF)	CP/MF	R Mandible	L Mandible	R/L	CP - Calvarium		R/L	Ramus/Body Angle		R/L	Ramus Angle (Rostral)		R/L	Height of Ramus		R/L	Length of Ramus		R/L	Width of Ramus		R/L	Ratio Height:Width
									R	L		R	L		R	L		R	L		R	L		R	L
	Aldworth	Chimney	5.53	3.3	1.67576	5.49	5.55	0.989189	0.93	1.01	0.920792	145.84	144.37	1.01018	76.04	79.66	0.954557	3.01	3	1.00333	3.62	3.55	1.01972	2.75	2.68	1.02612	1.09455	1.1194	0.977794
	Andrews	Hervey	5.45	3.54	1.53955	4.85	4.71	1.02972	1.03	0.97	1.06186	146.02	148.9	0.980658	80.5	80.3	1.00249	2.87	2.91	0.986254	3.4	3.41	0.997067	2.5	2.47	1.01215	1.148	1.17814	0.974419
	Brown	Lilah	4.8	2.86	1.67832	4.46	4.43	1.00677	0.94	1.04	0.903846	149.9	148.86	1.00699	77.8	76.8	1.01302	2.5	2.41	1.03734	2.79	2.98	0.936242	2.02	2.23	0.90583	1.23762	1.08072	1.14519
	Burge	Fidget	4.89	3.16	1.54747	4.97	4.94	1.00607	1.1	1.15	0.956522	148.21	148.83	0.995834	79.86	79.57	1.00364	2.52	2.5	1.008	3.04	3.02	1.00662	2.42	2.41	1.00415	1.04132	1.03734	1.00383
	Clayton	Marley	5.05	3.24	1.55864	4.94	4.97	0.993964	0.97	1.01	0.960396	147.23	144.7	1.01748	78.48	79.19	0.991034	2.69	2.72	0.988971	2.94	2.96	0.993243	2.42	2.43	0.995885	1.11157	1.11934	0.993057
	Dady	Rosie	4.54	2.87	1.58188	4.43	4.43	1	0.77	0.81	0.950617	144.23	140.93	1.02342	82.25	81.39	1.01057	2.56	2.58	0.992248	3.11	3.1	1.00323	2.3	2.25	1.02222	1.11304	1.14667	0.970677
	Daniels	Pixie	5.07	3.12	1.625	5.01	4.99	1.00401	1.35	1.27	1.06299	143.01	142.1	1.0064	78.74	75.92	1.03714	2.67	2.68	0.996269	3.08	3.04	1.01316	2.31	2.29	1.00873	1.15584	1.17031	0.987643
	Davies	Lola	5.2	3.15	1.65079	4.97	4.99	0.995992	0.97	0.95	1.02105	146.16	149.13	0.980084	73.49	72.69	1.01101	2.89	2.89	1	3.29	3.29	1	2.34	2.49	0.939759	1.23504	1.16064	1.0641
	Dymott	Chewy	5.1	2.69	1.89591	5.09	5.09	1	0.84	0.81	1.03704	145.8	143.81	1.01384	68.49	67.62	1.01287	2.75	2.63	1.04563	3.17	3.14	1.00955	2.38	2.29	1.0393	1.15546	1.14847	1.00609
	Entwhistle	Duke	5.7	3.37	1.69139	5.25	5.33	0.984991	1.25	1.53	0.816993	144	148.8	0.967742	76.96	77.14	0.997667	2.82	2.86	0.986014	3.39	3.42	0.991228	2.6	2.6	1	1.08462	1.1	0.986014
	Gilbert	Jamie	5.49	3.1	1.77097	5.18	5.22	0.992337	1.41	1.27	1.11024	145.91	141.82	1.02884	76.11	73.12	1.04089	3.03	2.99	1.01338	3.39	3.45	0.982609	2.66	2.65	1.00377	1.1391	1.1283	1.00957
	Goddard	Isabel	5.03	2.88	1.74653	4.73	4.72	1.00212	0.99	0.87	1.13793	147.4	148.25	0.994266	74.1	71.86	1.03117	2.51	2.52	0.996032	3.07	3.13	0.980831	2.26	2.46	0.918699	1.11062	1.02439	1.08418
	Graham	Luddoo	5.64	3.12	1.80769	5.42	5.37	1.00931	1.29	1.16	1.11207	150.49	154.75	0.972472	70.6	70.78	0.997457	3.26	3.23	1.00929	3.75	3.64	1.03022	2.71	2.6	1.04231	1.20295	1.24231	0.968321
	McAlpine	Elsie	4.54	2.7	1.68148	4.7	4.69	1.00213	1.19	1.21	0.983471	149.22	146.4	1.01926	79.27	76.69	1.03364	2.53	2.54	0.996063	2.9	2.91	0.996564	2.35	2.36	0.995763	1.0766	1.07627	1.0003
	Nicholson	Wilfred	5.67	3.22	1.76087	5.59	5.63	0.992895	1.04	1.11	0.936937	139.26	144.17	0.965943	75.39	78.54	0.959893	3.08	3.05	1.00984	3.43	3.54	0.968927	2.56	2.67	0.958801	1.20312	1.14232	1.05323
	Young	Ringo	5.11	3.04	1.68092	4.98	5	0.996	0.88	1.05	0.838095	147.43	145.04	1.01648	75.29	75.74	0.994059	2.62	2.63	0.996198	3.09	3.09	1	2.44	2.42	1.00826	1.07377	1.08678	0.988032
	Buckley	Lila	4.88	2.55	1.91373	5	4.97	1.00604	0.85	0.9	0.944444	142.76	142.38	1.00267	74.36	74.32	1.00054	2.64	2.61	1.01149	3.09	3.02	1.02318	2.41	2.36	1.02119	1.09544	1.10593	0.990509
	Cahill	Woodie	5.39	3.27	1.64832	4.88	4.95	0.985859	1.04	1.01	1.0297	136.98	138	0.992609	76.67	74.52	1.02885	2.97	2.82	1.05319	3.08	3.04	1.01316	2.3	2.14	1.07477	1.2913	1.31776	0.979926
	Cole	Molly	5.01	2.72	1.84191	4.5	4.6	0.978261	1.02	1.07	0.953271	145.38	146.76	0.990597	73.48	75.06	0.97895	2.37	2.35	1.00851	2.81	2.82	0.996454	2.15	2.16	0.99537	1.10233	1.08796	1.0132
	Doran	Murray	5.33	3.09	1.72492	5.74	5.65	1.01593	1.66	1.82	0.912088	141.34	143.69	0.983645	77.09	79.61	0.968346	2.9	2.9	1	3.19	3.19	1	2.57	2.6	0.988462	1.1284	1.11538	1.01167
	Franks	Heidi	5.18	3.03	1.70957	5.08	5.07	1.00197	1.33	1.34	0.992537	145.11	144.97	1.00097	77.21	77.71	0.993566	2.9	2.94	0.986395	3.05	3.11	0.980707	2.43	2.47	0.983806	1.19342	1.19028	1.00263
	Jackson	Mia	4.95	2.96	1.6723	4.95	4.98	0.993976	1.65	1.64	1.0061	147.92	146	1.01315	79.6	75.96	1.04792	2.7	2.7	1	3.21	3.32	0.966867	2.46	2.55	0.964706	1.09756	1.05882	1.03659
	Knott	Luna	5.11	2.83	1.80565	4.93	4.91	1.00407	0.98	0.9	1.08889	146.25	145.12	1.00779	75.45	77.41	0.97468	2.67	2.76	0.967391	3.2	3.21	0.996885	2.36	2.42	0.975207	1.13136	1.1405	0.991986
	Kott	Holly	5.27	3.08	1.71104	4.94	4.94	1	1.9	2	0.95	150.85	150.62	1.00153	75.77	74.97	1.01067	2.66	2.63	1.01141	3.23	3.29	0.981763	2.51	2.57	0.976654	1.05976	1.02335	1.03558
	A Marshall	Alfie	5.09	3.14	1.62102	5.45	5.52	0.987319	0.98	1.01	0.970297	148.03	147.88	1.00101	79.55	79.05	1.00633	3.02	2.92	1.03425	3.41	3.41	1	2.72	2.67	1.01873	1.11029	1.09363	1.01523
	Wendy Mead	Cody	4.93	3.22	1.53106	5.5	5.55	0.990991	1.63	1.68	0.970238	146.37	145.13	1.00854	81.8	82.27	0.994287	2.91	2.94	0.989796	3.52	3.47	1.01441	2.68	2.63	1.01901	1.08582	1.11787	0.97133
	Kat Smalley	Sammy	4.62	2.8	1.65	4.49	4.52	0.993363	0.81	0.77	1.05195	147.36	150.35	0.980113	75.62	75.68	0.999207	2.42	2.31	1.04762	3	3.05	0.983607	2.34	2.38	0.983193	1.03419	0.970588	1.06553
	Waight	Tilly	4.76	2.65	1.79623	5.15	5.12	1.00586	0.92	0.9	1.02222	142.46	141.1	1.00964	78.09	77.09	1.01297	2.59	2.58	1.00388	3.09	3.03	1.0198	2.39	2.35	1.01702	1.08368	1.09787	0.987075
		Avg/Ratio	5.11893	3.025	1.6971	5.02393	5.03	0.998898	1.13286	1.15214	0.989378	145.747	145.816	0.99972	76.7164	76.4521	1.00384	2.75214	2.73571	1.00639	3.19071	3.20107	0.996644	2.44071	2.45	0.996424	1.12846	1.11719	1.0112
		SD	0.323869	0.240578	0.102066	0.345547	0.350143	0.0103705	0.294176	0.317844	0.0781483	3.20076	3.59165	0.0168953	3.10868	3.30963	0.023368	0.222617	0.225937	0.0205209	0.232075	0.217313	0.0197697	0.173268	0.157668	0.0362402	0.0623004	0.0687545	0.0404974
